# Supplementary material for: Oxidative Cyclization at ortho-Position of Phenol: Improved Total Synthesis of 3-(Phenethylamino)demethyl(oxy)aaptamine
Source: Mar Drugs. 2023 May 19;21(5):311. doi: 10.3390/md21050311 (PMC10221624; doi:10.3390/md21050311)
Supplement: Supplementary file 1 [file marinedrugs-21-00311-s001.zip]

Archive with 1 entries (1 files):
- marinedrugs-2398187-supplementary.pdf
